# Supplementary material for: Metabolic Reprogramming in Colon Cancer Cells Persistently Infected with Newcastle Disease Virus
Source: Cancers (Basel). 2023 Jan 28;15(3):811. doi: 10.3390/cancers15030811 (PMC9913782; doi:10.3390/cancers15030811)
Supplement: Supplementary file 1 [file cancers-15-00811-s001.zip]

Archive with 1 entries (1 files):
- cancers-2089706-supplementary.pdf
